# Supplementary material for: A PQM-1-Mediated Response Triggers Transcellular Chaperone Signaling and Regulates Organismal Proteostasis
Source: Cell Rep. 2018 Jun 26;23(13):3905–19. doi: 10.1016/j.celrep.2018.05.093 (PMC6045774; doi:10.1016/j.celrep.2018.05.093)
Supplement: Table S1. Differentially Expressed Genes in C. elegans Overexpressing HSP-90::GFP in the Neurons (HSP-90::GFPneuro) Relative to Control Animals (N2) at Normal Growth Conditions (20°C), Related to Figures 2 and S1 [file mmc2.xlsx]

## Sheet: Sheet1
test_id	gene_id	gene	locus	sample_1	sample_2	status	value_1 (FPKM)	value_2 (FPKM)	log2(fold_change)	test_stat	p_value	q_value	significant	log2(FPKM HSP90neuro/FPKM WT)
T28H11.5	T28H11.5	ssq-2	IV:4996133-4997545	WT-20C	Neuro-20C	OK	1.64884	0.054118	-4.9292	4.51901	6.21292e-06	0.000838583	yes	0.0328219
T28H11.1	T28H11.1	ssq-4	IV:5016472-5017754	WT-20C	Neuro-20C	OK	1.3415	0.0598767	-4.4857	4.04136	5.31429e-05	0.00573834	yes	0.0446341
F59B2.12	F59B2.12	F59B2.12	III:9017454-9020883	WT-20C	Neuro-20C	OK	0.708704	0.0576773	-3.61911	4.59646	4.29734e-06	0.000611267	yes	0.0813842
F41F3.3	F41F3.3	F41F3.3	V:4647646-4648229	WT-20C	Neuro-20C	OK	118.035	9.71172	-3.60335	10.3065	0	0	yes	0.0822783
R12E2.15	R12E2.15	R12E2.15	I:4148833-4149431	WT-20C	Neuro-20C	OK	33.4056	2.92826	-3.51198	4.82603	1.39284e-06	0.000228087	yes	0.0876578
C09F9.3	C09F9.3	glna-1	II:14720476-14733383	WT-20C	Neuro-20C	OK	1.21381	0.106784	-3.50678	5.18469	2.16369e-07	4.03297e-05	yes	0.0879742
C02E7.7	C02E7.7	C02E7.7	V:4918139-4918571	WT-20C	Neuro-20C	OK	22.7202	2.28645	-3.3128	5.40364	6.5301e-08	1.45174e-05	yes	0.100635
K07F5.11	K07F5.11	ssq-1	IV:9852533-9853538	WT-20C	Neuro-20C	OK	2.42147	0.24509	-3.3045	4.80395	1.55567e-06	0.000243571	yes	0.101215
F17E9.5	F17E9.5	F17E9.5	IV:8345803-8346533	WT-20C	Neuro-20C	OK	2.29256	0.255858	-3.16354	3.51518	0.000439453	0.0329211	yes	0.111604
C07G1.7	C07G1.7	C07G1.7	IV:8206599-8213709	WT-20C	Neuro-20C	OK	3.91675	0.442855	-3.14475	4.08511	4.40565e-05	0.00496254	yes	0.113067
K08D12.6	K08D12.6	K08D12.6	IV:1720788-1723068	WT-20C	Neuro-20C	OK	22.2513	2.53879	-3.13168	11.9838	0	0	yes	0.114096
R12E2.14	R12E2.14	R12E2.14	I:4149982-4150639	WT-20C	Neuro-20C	OK	22.047	2.58819	-3.09056	4.65509	3.23837e-06	0.000473861	yes	0.117394
T06E4.4	T06E4.4	col-147	V:9632246-9633313	WT-20C	Neuro-20C	OK	6.96661	0.835123	-3.0604	7.27683	3.41727e-13	2.32627e-10	yes	0.119875
F53F1.5	F53F1.5	F53F1.5	V:13415048-13417591	WT-20C	Neuro-20C	OK	37.0976	4.84131	-2.93786	9.07465	0	0	yes	0.130502
B0412.4	B0412.4	rps-29	III:794288-795072	WT-20C	Neuro-20C	OK	9229.53	1229.01	-2.90877	9.92183	0	0	yes	0.133161
ZK484.8	ZK484.8	nspd-1	I:6097497-6097839	WT-20C	Neuro-20C	OK	7.9527	1.135	-2.80876	3.77803	0.000158075	0.0143894	yes	0.142719
T10E10.2	T10E10.2	col-167	X:6323260-6324481	WT-20C	Neuro-20C	OK	4.77381	0.741871	-2.6859	5.77457	7.71497e-09	2.01322e-06	yes	0.155404
R12E2.7	R12E2.7	R12E2.7	I:4153958-4154552	WT-20C	Neuro-20C	OK	8.19476	1.27865	-2.68008	4.19616	2.71477e-05	0.00319587	yes	0.156033
B0024.1	B0024.1	col-149	V:10289695-10292843	WT-20C	Neuro-20C	OK	2.16059	0.337755	-2.67738	4.36494	1.2716e-05	0.00158012	yes	0.156325
ZC513.8	ZC513.8	col-43	V:8049723-8050873	WT-20C	Neuro-20C	OK	3.00758	0.496427	-2.59895	5.18652	2.14262e-07	4.03297e-05	yes	0.165059
C04G2.9	C04G2.9	C04G2.9	IV:10112868-10114209	WT-20C	Neuro-20C	OK	1.90185	0.347809	-2.45104	4.57242	4.82117e-06	0.000673973	yes	0.182879
T06E4.14	T06E4.14	T06E4.14	V:9625400-9626245	WT-20C	Neuro-20C	OK	3.97078	0.728716	-2.446	4.63947	3.49302e-06	0.000506391	yes	0.18352
K08C9.4	K08C9.4	col-65	I:11489146-11490550	WT-20C	Neuro-20C	OK	7.58049	1.39963	-2.43724	6.09978	1.06217e-09	3.61529e-07	yes	0.184636
T08B6.4	T08B6.4	T08B6.4	IV:4905672-4908481	WT-20C	Neuro-20C	OK	0.617249	0.114044	-2.43626	3.64646	0.000265877	0.0221427	yes	0.184762
Y57G11A.2	Y57G11A.2	Y57G11A.2	IV:14516995-14519509	WT-20C	Neuro-20C	OK	0.67552	0.128581	-2.39332	3.71492	0.00020327	0.0178798	yes	0.190344
Y69E1A.2	Y69E1A.2	Y69E1A.2	IV:10949795-10951112	WT-20C	Neuro-20C	OK	1.40646	0.275434	-2.35229	3.96188	7.43632e-05	0.00760983	yes	0.195835
Y37D8A.19	Y37D8A.19	Y37D8A.19	III:12928268-12931766	WT-20C	Neuro-20C	OK	655.793	129.637	-2.33876	8.00505	1.11022e-15	1.02252e-12	yes	0.19768
C02E7.6	C02E7.6	C02E7.6	V:4919192-4919567	WT-20C	Neuro-20C	OK	54.5896	10.8678	-2.32856	6.22128	4.931e-10	1.79546e-07	yes	0.199082
F43G6.7	F43G6.7	F43G6.7	II:11810724-11811612	WT-20C	Neuro-20C	OK	82.5354	16.7102	-2.30428	8.12342	4.44089e-16	4.6354e-13	yes	0.202461
Y34D9A.11	Y34D9A.11	spp-23	I:1018837-1019222	WT-20C	Neuro-20C	OK	47.8292	9.71195	-2.30006	6.83293	8.31979e-12	4.49183e-09	yes	0.203055
Y69H2.14	Y69H2.14	Y69H2.14	V:18638453-18639560	WT-20C	Neuro-20C	OK	131.163	26.6615	-2.29852	8.13029	4.44089e-16	4.6354e-13	yes	0.20327
Y47D7A.13	Y47D7A.13	Y47D7A.13	V:4434867-4435913	WT-20C	Neuro-20C	OK	9.59892	1.97346	-2.28215	6.50942	7.54419e-11	3.57937e-08	yes	0.205592
C55C3.3	C55C3.3	C55C3.3	IV:5685281-5688293	WT-20C	Neuro-20C	OK	2.45136	0.526115	-2.22013	5.26237	1.42212e-07	2.78328e-05	yes	0.214622
F09E10.1	F09E10.1	F09E10.1	X:1502874-1503214	WT-20C	Neuro-20C	OK	29.2156	6.53298	-2.16092	4.44605	8.74652e-06	0.0011412	yes	0.223613
F38A3.2	F38A3.2	ram-2	II:11015524-11016783	WT-20C	Neuro-20C	OK	19.4456	4.37746	-2.15128	7.44959	9.37028e-14	7.33553e-11	yes	0.225113
T07H6.3	T07H6.3	col-166	X:6279638-6280983	WT-20C	Neuro-20C	OK	22.3512	5.18243	-2.10865	5.52922	3.21649e-08	7.40596e-06	yes	0.231864
R06B9.5	R06B9.5	R06B9.5	II:13736279-13736864	WT-20C	Neuro-20C	OK	129.815	31.3128	-2.05163	6.39632	1.59166e-10	6.55807e-08	yes	0.241211
F14F7.1	F14F7.1	col-98	III:13018833-13020130	WT-20C	Neuro-20C	OK	104.139	25.6652	-2.02063	9.18584	0	0	yes	0.246451
C35D10.2	C35D10.2	C35D10.2	III:4870741-4872013	WT-20C	Neuro-20C	OK	1.79889	0.449094	-2.00202	3.81231	0.000137677	0.0127551	yes	0.249651
C37A2.7	C37A2.7	C37A2.7	I:6789060-6789741	WT-20C	Neuro-20C	OK	3343.8	847.575	-1.98007	8.45429	0	0	yes	0.253477
Y110A2AM.1	Y110A2AM.1	Y110A2AM.1	II:2902965-2904005	WT-20C	Neuro-20C	OK	9.19296	2.41878	-1.92625	5.80469	6.44835e-09	1.73245e-06	yes	0.263112
Y38E10A.24	Y38E10A.24	Y38E10A.24	II:12678955-12679335	WT-20C	Neuro-20C	OK	530.93	141.139	-1.9114	5.72261	1.04898e-08	2.64902e-06	yes	0.265834
F29C4.8	F29C4.8	col-99	IV:138460-144950	WT-20C	Neuro-20C	OK	1.55532	0.421806	-1.88256	3.90776	9.31568e-05	0.00911598	yes	0.271202
C29F4.1	C29F4.1	col-125	IV:11225482-11226497	WT-20C	Neuro-20C	OK	8.60537	2.35498	-1.86953	5.16664	2.38344e-07	4.3903e-05	yes	0.273664
F56B3.1	F56B3.1	col-103	IV:762411-763678	WT-20C	Neuro-20C	OK	92.013	25.1898	-1.869	8.71736	0	0	yes	0.273763
F53F1.4	F53F1.4	F53F1.4	V:13411063-13411701	WT-20C	Neuro-20C	OK	49.586	13.653	-1.86072	6.70785	1.97515e-11	9.9758e-09	yes	0.27534
Y41C4A.19	Y41C4A.19	col-96	III:11705612-11706544	WT-20C	Neuro-20C	OK	9.97251	2.83575	-1.81423	5.37905	7.4878e-08	1.60598e-05	yes	0.284357
ZK180.5	ZK180.5	ZK180.5	IV:4515031-4517162	WT-20C	Neuro-20C	OK	15.4226	4.38751	-1.81358	5.87486	4.23204e-09	1.20475e-06	yes	0.284486
Y45F10D.12	Y45F10D.12	rpl-18	IV:13777783-13782362	WT-20C	Neuro-20C	OK	2406.96	694.468	-1.79323	5.88586	3.95978e-09	1.14812e-06	yes	0.288525
R09B3.3	R09B3.3	R09B3.3	I:11910318-11911012	WT-20C	Neuro-20C	OK	2998.67	865.601	-1.79255	8.09334	6.66134e-16	6.51854e-13	yes	0.288662
W05B2.5	W05B2.5	col-93	III:10984455-10985509	WT-20C	Neuro-20C	OK	217.976	64.4702	-1.75747	8.19421	2.22045e-16	2.67427e-13	yes	0.295767
M163.3	M163.3	his-24	X:14489935-14491045	WT-20C	Neuro-20C	OK	81.3799	24.3133	-1.74293	7.94986	1.77636e-15	1.54513e-12	yes	0.298763
Y37E3.7	Y37E3.7	rla-1	I:2065729-2069590	WT-20C	Neuro-20C	OK	3165.32	979.812	-1.69177	6.30962	2.79715e-10	1.09487e-07	yes	0.309546
F36A4.10	F36A4.10	col-34	IV:4243540-4244603	WT-20C	Neuro-20C	OK	4.38759	1.36535	-1.68416	4.06677	4.76684e-05	0.00525595	yes	0.311184
Y46G5A.34	Y46G5A.34	Y46G5A.34	II:12781115-12781636	WT-20C	Neuro-20C	OK	15.321	4.78113	-1.68009	3.95649	7.60606e-05	0.00773299	yes	0.312064
F44D12.4	F44D12.4	F44D12.4	IV:10026389-10027644	WT-20C	Neuro-20C	OK	1.96947	0.626711	-1.65193	3.41122	0.00064672	0.0454067	yes	0.318213
Y65B4BR.6	Y65B4BR.6	grl-16	I:572179-575122	WT-20C	Neuro-20C	OK	6.25998	2.00776	-1.64057	4.82037	1.43294e-06	0.000228935	yes	0.320729
Y77E11A.15	Y77E11A.15	col-106	IV:1459861-1460787	WT-20C	Neuro-20C	OK	591.742	191.821	-1.62521	7.18153	6.89448e-13	4.31788e-10	yes	0.324163
F58F6.1	F58F6.1	col-104	IV:1353677-1355304	WT-20C	Neuro-20C	OK	3.96739	1.28956	-1.62131	3.78389	0.000154395	0.0142197	yes	0.32504
F59C12.4	F59C12.4	F59C12.4	X:16602371-16602644	WT-20C	Neuro-20C	OK	107.602	35.239	-1.61046	5.05612	4.2788e-07	7.70036e-05	yes	0.327494
Y63D3A.5	Y63D3A.5	tfg-1	I:14101264-14113167	WT-20C	Neuro-20C	OK	86.3944	28.3653	-1.60681	3.72762	0.000193297	0.0171957	yes	0.328323
T05A7.4	T05A7.4	hmg-11	II:4672794-4673744	WT-20C	Neuro-20C	OK	53.4584	17.8479	-1.58267	4.96634	6.82281e-07	0.000118694	yes	0.333865
C09G5.5	C09G5.5	col-80	II:10694994-10714240	WT-20C	Neuro-20C	OK	447.651	149.785	-1.57948	6.49427	8.34355e-11	3.8422e-08	yes	0.334602
Y48B6A.2	Y48B6A.2	rpl-43	II:14155202-14155611	WT-20C	Neuro-20C	OK	4114.11	1382.89	-1.57289	6.195	5.82866e-10	2.07407e-07	yes	0.336133
R11D1.8	R11D1.8	rpl-28	V:12727575-12728097	WT-20C	Neuro-20C	OK	1782.04	601.008	-1.56807	6.85856	6.95599e-12	3.88964e-09	yes	0.337258
Y48E1B.12	Y48E1B.12	csc-1	II:13596882-13597965	WT-20C	Neuro-20C	OK	151.286	51.6967	-1.54913	7.19522	6.23501e-13	4.06757e-10	yes	0.341715
W03F11.1	W03F11.1	W03F11.1	I:2216101-2222315	WT-20C	Neuro-20C	OK	169.678	58.1298	-1.54545	7.0542	1.73594e-12	1.00666e-09	yes	0.342589
F29C4.2	F29C4.2	F29C4.2	IV:126728-127636	WT-20C	Neuro-20C	OK	482.095	166.193	-1.53646	6.77315	1.26004e-11	6.57613e-09	yes	0.344731
T05A1.2	T05A1.2	col-122	IV:9560769-9566588	WT-20C	Neuro-20C	OK	1043.17	361.471	-1.52902	6.51	7.51512e-11	3.57937e-08	yes	0.346512
K08D12.3	K08D12.3	K08D12.3	IV:1710256-1711140	WT-20C	Neuro-20C	OK	960.417	335.367	-1.51792	7.05428	1.73506e-12	1.00666e-09	yes	0.349189
K08D12.1	K08D12.1	pbs-1	IV:1708802-1709752	WT-20C	Neuro-20C	OK	380.943	133.282	-1.5151	7.5147	5.70655e-14	4.70249e-11	yes	0.349874
Y82E9BR.3	Y82E9BR.3	Y82E9BR.3	III:1419180-1427220	WT-20C	Neuro-20C	OK	3537.13	1247.91	-1.50307	5.92122	3.19568e-09	9.62206e-07	yes	0.352803
Y24F12A.3	Y24F12A.3	Y24F12A.3	IV:11608876-11610277	WT-20C	Neuro-20C	OK	4.73151	1.69291	-1.48279	3.44714	0.000566565	0.0408788	yes	0.357795
F58D5.1	F58D5.1	hrp-2	I:12060261-12064890	WT-20C	Neuro-20C	OK	394.071	141.097	-1.48177	5.27971	1.29385e-07	2.63089e-05	yes	0.35805
Y41C4A.16	Y41C4A.16	col-95	III:11703878-11704985	WT-20C	Neuro-20C	OK	305.192	109.81	-1.47471	7.31391	2.5957e-13	1.84731e-10	yes	0.359806
F23C8.5	F23C8.5	F23C8.5	I:2415134-2420822	WT-20C	Neuro-20C	OK	262.314	95.0947	-1.46386	5.48197	4.20609e-08	9.54418e-06	yes	0.362522
Y41C4A.10	Y41C4A.10	elb-1	III:11718735-11719352	WT-20C	Neuro-20C	OK	191.88	70.3646	-1.44728	4.98993	6.04023e-07	0.000106261	yes	0.366711
Y45F10C.4	Y45F10C.4	Y45F10C.4	IV:13663374-13664167	WT-20C	Neuro-20C	OK	75.1238	27.6316	-1.44295	5.7134	1.10744e-08	2.70924e-06	yes	0.367814
W05E7.3	W05E7.3	grd-13	IV:3438308-3439499	WT-20C	Neuro-20C	OK	7.99914	2.95171	-1.43829	3.58898	0.000331971	0.0262508	yes	0.369003
Y39A3CR.4	Y39A3CR.4	ddp-1	III:1859878-1860365	WT-20C	Neuro-20C	OK	233.339	86.1553	-1.43741	6.4585	1.05746e-10	4.59905e-08	yes	0.369228
Y22D7AR.10	Y22D7AR.10	Y22D7AR.10	III:1701700-1702427	WT-20C	Neuro-20C	OK	267.326	98.7732	-1.43641	5.99854	1.99104e-09	6.11251e-07	yes	0.369486
W06D12.3	W06D12.3	fat-5	V:17723753-17732500	WT-20C	Neuro-20C	OK	19.0134	7.06715	-1.42782	6.29516	3.07073e-10	1.16341e-07	yes	0.371693
T15B7.3	T15B7.3	col-143	V:6835617-6836683	WT-20C	Neuro-20C	OK	620.964	233.227	-1.41277	6.42846	1.28899e-10	5.45452e-08	yes	0.375589
W02G9.1	W02G9.1	ndx-2	V:2662962-2665001	WT-20C	Neuro-20C	OK	5.14919	1.93505	-1.41197	3.55941	0.000371695	0.0286681	yes	0.375797
Y39B6A.42	Y39B6A.42	Y39B6A.42	V:18967874-18969588	WT-20C	Neuro-20C	OK	152.874	57.4912	-1.41093	6.48012	9.16474e-11	4.09978e-08	yes	0.376069
Y43F8C.2	Y43F8C.2	nlp-26	V:19613497-19614491	WT-20C	Neuro-20C	OK	27.1497	10.2415	-1.40651	3.41638	0.000634595	0.0447561	yes	0.377223
F39B2.6	F39B2.6	rps-26	I:14759906-14768969	WT-20C	Neuro-20C	OK	2728.52	1030.46	-1.40484	5.73093	9.98806e-09	2.56366e-06	yes	0.377663
F54E7.2	F54E7.2	rps-12	III:5679193-5680142	WT-20C	Neuro-20C	OK	3055.86	1172.5	-1.38199	5.2491	1.52841e-07	2.91833e-05	yes	0.383689
EGAP7.1	EGAP7.1	dpy-3	X:2144595-2145641	WT-20C	Neuro-20C	OK	5.16922	2.01009	-1.36269	3.61001	0.000306185	0.0248391	yes	0.388858
M195.1	M195.1	col-77	II:8358177-8359328	WT-20C	Neuro-20C	OK	4.795	1.86934	-1.359	3.58987	0.000330843	0.0262508	yes	0.389852
F43G6.10	F43G6.10	F43G6.10	II:11809291-11810226	WT-20C	Neuro-20C	OK	64.5445	25.466	-1.34172	4.74829	2.05141e-06	0.000308836	yes	0.394549
F44E5.1	F44E5.1	F44E5.1	II:11774080-11774498	WT-20C	Neuro-20C	OK	802.438	317.243	-1.3388	6.04985	1.44977e-09	4.61885e-07	yes	0.395349
F28C6.7	F28C6.7	rpl-26	II:8602548-8603530	WT-20C	Neuro-20C	OK	2514.32	1002.87	-1.32604	5.35803	8.41357e-08	1.78015e-05	yes	0.398863
Y51H1A.3	Y51H1A.3	Y51H1A.3	II:13872796-13875351	WT-20C	Neuro-20C	OK	185.674	76.4717	-1.27977	6.15073	7.71275e-10	2.68352e-07	yes	0.41186
Y62E10A.1	Y62E10A.1	rla-2	IV:13369399-13370269	WT-20C	Neuro-20C	OK	1598.88	661.685	-1.27285	5.89785	3.68264e-09	1.08791e-06	yes	0.413843
C16C10.11	C16C10.11	har-1	III:4152025-4152886	WT-20C	Neuro-20C	OK	306.983	127.514	-1.2675	6.0852	1.16348e-09	3.87586e-07	yes	0.415378
Y54E2A.3	Y54E2A.3	tac-1	II:14752810-14753818	WT-20C	Neuro-20C	OK	153.392	64.1025	-1.25877	6.04707	1.47501e-09	4.61885e-07	yes	0.4179
W03G11.1	W03G11.1	col-181	X:12104861-12106013	WT-20C	Neuro-20C	OK	972.559	407.296	-1.25571	5.33283	9.66922e-08	2.01855e-05	yes	0.418788
F11E6.3	F11E6.3	F11E6.3	IV:17470472-17471988	WT-20C	Neuro-20C	OK	84.0175	35.3518	-1.2489	5.71403	1.10332e-08	2.70924e-06	yes	0.420767
B0222.8	B0222.8	col-10	V:9164271-9165284	WT-20C	Neuro-20C	OK	8.53778	3.59351	-1.24847	3.97429	7.05905e-05	0.00731944	yes	0.420895
F57B1.3	F57B1.3	col-159	V:13198215-13199301	WT-20C	Neuro-20C	OK	6.19922	2.62048	-1.24225	3.63876	0.000273959	0.0225757	yes	0.422711
W01D2.1	W01D2.1	W01D2.1	II:14815439-14839929	WT-20C	Neuro-20C	OK	2097.86	887.054	-1.24183	5.80263	6.52835e-09	1.73245e-06	yes	0.422838
Y111B2A.18	Y111B2A.18	rsp-3	III:12686151-12687821	WT-20C	Neuro-20C	OK	484.459	206.444	-1.23063	4.55219	5.30893e-06	0.000722799	yes	0.426133
B0546.1	B0546.1	mai-2	IV:3385634-3386904	WT-20C	Neuro-20C	OK	622.224	265.291	-1.22986	6.05007	1.4478e-09	4.61885e-07	yes	0.426359
F36F12.8	F36F12.8	ztf-28	V:2090138-2095112	WT-20C	Neuro-20C	OK	30.8254	13.1811	-1.22565	5.3237	1.01676e-07	2.09466e-05	yes	0.427605
Y39A3CL.2	Y39A3CL.2	tag-168	III:1789137-1806612	WT-20C	Neuro-20C	OK	1.19766	0.512591	-1.22434	3.46663	0.000527022	0.0383795	yes	0.427994
F40G9.11	F40G9.11	mxl-2	III:186943-188130	WT-20C	Neuro-20C	OK	98.6333	42.2938	-1.22163	5.58646	2.31744e-08	5.41554e-06	yes	0.428798
Y51H7C.1	Y51H7C.1	Y51H7C.1	II:1467733-1469681	WT-20C	Neuro-20C	OK	5.83877	2.50763	-1.21934	4.04238	5.29116e-05	0.00573834	yes	0.429479
Y54G2A.18	Y54G2A.18	Y54G2A.18	IV:2872221-2892495	WT-20C	Neuro-20C	OK	285.14	124.049	-1.20076	5.27156	1.35272e-07	2.68095e-05	yes	0.435046
F26E4.6	F26E4.6	F26E4.6	I:9773160-9774007	WT-20C	Neuro-20C	OK	737.867	321.652	-1.19786	4.76533	1.88546e-06	0.000289417	yes	0.435921
Y38F2AR.9	Y38F2AR.9	Y38F2AR.9	IV:2388192-2388676	WT-20C	Neuro-20C	OK	578.681	253.082	-1.19317	4.80919	1.5154e-06	0.000239663	yes	0.437343
F15A2.1	F15A2.1	col-184	X:13469386-13470403	WT-20C	Neuro-20C	OK	510.834	225.087	-1.18238	5.37977	7.45791e-08	1.60598e-05	yes	0.440627
K02D7.3	K02D7.3	col-101	IV:325435-326671	WT-20C	Neuro-20C	OK	673.024	298.3	-1.17389	5.40219	6.58321e-08	1.45174e-05	yes	0.443223
Y69A2AR.28	Y69A2AR.28	Y69A2AR.28	IV:2610419-2613061	WT-20C	Neuro-20C	OK	101.11	44.8417	-1.17302	3.70519	0.000211231	0.0184762	yes	0.443494
Y49E10.6	Y49E10.6	his-72	III:12367373-12368065	WT-20C	Neuro-20C	OK	567.888	252.38	-1.17001	4.49646	6.90954e-06	0.000924639	yes	0.444419
Y105E8A.16	Y105E8A.16	rps-20	I:14468308-14469342	WT-20C	Neuro-20C	OK	3365.18	1520.35	-1.14628	4.14454	3.40496e-05	0.00391996	yes	0.451789
C44B12.1	C44B12.1	C44B12.1	IV:1126790-1128856	WT-20C	Neuro-20C	OK	1894.31	864.371	-1.13195	4.48917	7.15023e-06	0.000948739	yes	0.456299
Y66H1A.4	Y66H1A.4	Y66H1A.4	IV:425971-427205	WT-20C	Neuro-20C	OK	212.654	97.3618	-1.12708	4.82522	1.3985e-06	0.000228087	yes	0.457841
F23H12.4	F23H12.4	sqt-3	V:12352974-12354295	WT-20C	Neuro-20C	OK	64.4889	29.8103	-1.11324	5.27472	1.32956e-07	2.66884e-05	yes	0.462255
C31C9.2	C31C9.2	C31C9.2	II:13636912-13638415	WT-20C	Neuro-20C	OK	36.4182	16.8398	-1.11278	4.82246	1.41801e-06	0.000228884	yes	0.462401
C33H5.12	C33H5.12	rsp-6	IV:7789832-7791223	WT-20C	Neuro-20C	OK	413.564	192.199	-1.10551	4.88792	1.01905e-06	0.000171561	yes	0.464738
F07D10.1	F07D10.1	rpl-11.2	X:2241747-2242612	WT-20C	Neuro-20C	OK	505.291	235.64	-1.10053	5.06159	4.15785e-07	7.5697e-05	yes	0.466345
T03D3.1	T03D3.1	ugt-53	V:2849349-2852029	WT-20C	Neuro-20C	OK	6.31978	2.97727	-1.08589	3.81235	0.000137653	0.0127551	yes	0.471103
W07B8.5	W07B8.5	cpr-5	V:1132597-1133994	WT-20C	Neuro-20C	OK	502.619	237.127	-1.0838	4.79839	1.59944e-06	0.000247946	yes	0.471783
F09E10.3	F09E10.3	dhs-25	X:1486496-1489324	WT-20C	Neuro-20C	OK	193.467	92.3042	-1.06762	5.25162	1.50764e-07	2.9142e-05	yes	0.477106
F57B1.4	F57B1.4	col-160	V:13200967-13202175	WT-20C	Neuro-20C	OK	192.951	93.2112	-1.04966	4.87167	1.10657e-06	0.000184314	yes	0.483082
Y39E4B.6	Y39E4B.6	Y39E4B.6	III:13070658-13074931	WT-20C	Neuro-20C	OK	15.6404	7.57279	-1.04638	3.99316	6.51986e-05	0.00680543	yes	0.484181
W01G7.4	W01G7.4	W01G7.4	II:14060663-14062548	WT-20C	Neuro-20C	OK	87.9642	42.703	-1.04258	4.89334	9.91372e-07	0.000168716	yes	0.485459
F11G11.11	F11G11.11	col-20	II:4869601-4870786	WT-20C	Neuro-20C	OK	646.411	314.56	-1.03912	4.44372	8.84175e-06	0.00114409	yes	0.486625
ZK355.2	ZK355.2	ZK355.2	II:2923919-2926955	WT-20C	Neuro-20C	OK	23.2976	11.4847	-1.02047	3.63225	0.000280957	0.0230311	yes	0.492956
C27H5.3	C27H5.3	fust-1	II:7152524-7155433	WT-20C	Neuro-20C	OK	102.9	51.1356	-1.00885	3.90209	9.53648e-05	0.00927408	yes	0.496945
F10D2.9	F10D2.9	fat-7	V:7150695-7156205	WT-20C	Neuro-20C	OK	129.17	64.4992	-1.00191	4.91413	8.91785e-07	0.000153436	yes	0.499336
Y102A5C.5	Y102A5C.5	Y102A5C.5	V:16928303-16928975	WT-20C	Neuro-20C	OK	86.7369	43.432	-0.997886	4.34039	1.42228e-05	0.00175343	yes	0.500733
F40G9.2	F40G9.2	F40G9.2	III:190982-191980	WT-20C	Neuro-20C	OK	97.749	49.0871	-0.993739	3.59553	0.00032373	0.025993	yes	0.502175
C18G1.5	C18G1.5	hil-4	V:4754298-4755459	WT-20C	Neuro-20C	OK	469.369	235.768	-0.993353	4.56036	5.10657e-06	0.000701347	yes	0.502308
F58D5.5	F58D5.5	F58D5.5	I:12041025-12042977	WT-20C	Neuro-20C	OK	55.4003	27.9301	-0.988071	4.18121	2.8996e-05	0.00338798	yes	0.504151
T15B7.4	T15B7.4	col-142	V:6831145-6832237	WT-20C	Neuro-20C	OK	16.8303	8.48866	-0.987448	3.70293	0.000213127	0.0185385	yes	0.504368
T12D8.8	T12D8.8	hip-1	III:13607970-13622388	WT-20C	Neuro-20C	OK	267.597	135.74	-0.97922	3.72583	0.000194675	0.0172205	yes	0.507255
F15E6.4	F15E6.4	F15E6.4	IV:4291454-4292102	WT-20C	Neuro-20C	OK	124.343	63.522	-0.968998	3.57962	0.000344093	0.0268782	yes	0.510861
W08F4.3	W08F4.3	W08F4.3	II:580598-582014	WT-20C	Neuro-20C	OK	341.204	174.865	-0.964395	4.59471	4.33357e-06	0.000611267	yes	0.512494
K09F5.3	K09F5.3	spp-14	X:7725903-7726337	WT-20C	Neuro-20C	OK	2333.91	1199.04	-0.960875	4.46566	7.98212e-06	0.00105022	yes	0.513747
Y69A2AR.3	Y69A2AR.3	Y69A2AR.3	IV:2641305-2642114	WT-20C	Neuro-20C	OK	281.293	144.683	-0.95918	4.40586	1.05366e-05	0.00133042	yes	0.51435
Y39A1C.3	Y39A1C.3	cey-4	III:10858184-10868628	WT-20C	Neuro-20C	OK	657.354	338.728	-0.956544	3.61242	0.000303348	0.0247371	yes	0.51529
Y116A8C.10	Y116A8C.10	Y116A8C.10	IV:16934225-16939077	WT-20C	Neuro-20C	OK	24.973	12.9295	-0.949706	4.0607	4.89261e-05	0.0053569	yes	0.517739
T24B8.1	T24B8.1	rpl-32	II:9054916-9057050	WT-20C	Neuro-20C	OK	3664.08	1907.89	-0.941469	3.39645	0.000682667	0.0477166	yes	0.520701
F28D9.1	F28D9.1	rsr-1	I:11163802-11182055	WT-20C	Neuro-20C	OK	29.8291	15.5598	-0.938902	3.67797	0.000235097	0.0201143	yes	0.521632
K02F3.11	K02F3.11	rnp-5	III:852790-853901	WT-20C	Neuro-20C	OK	127.619	66.6802	-0.936511	3.65592	0.000256259	0.0214559	yes	0.522494
T13B5.8	T13B5.8	sut-1	II:1121019-1123260	WT-20C	Neuro-20C	OK	41.5218	21.8739	-0.924659	3.85995	0.000113412	0.0108274	yes	0.526805
Y37D8A.14	Y37D8A.14	cco-2	III:12905387-12906513	WT-20C	Neuro-20C	OK	742.944	395.015	-0.911347	3.94773	7.88952e-05	0.00786792	yes	0.531689
Y105C5B.28	Y105C5B.28	gln-3	IV:16167750-16170794	WT-20C	Neuro-20C	OK	80.4246	43.2463	-0.895062	3.93389	8.35823e-05	0.00828258	yes	0.537725
F37C12.11	F37C12.11	rps-21	III:7189078-7189576	WT-20C	Neuro-20C	OK	4628.05	2489.1	-0.894779	3.52773	0.00041914	0.0318567	yes	0.537829
W08E3.1	W08E3.1	snr-2	I:13339383-13340216	WT-20C	Neuro-20C	OK	651.764	350.611	-0.89448	3.73299	0.00018922	0.0169292	yes	0.537942
Y102A5C.6	Y102A5C.6	Y102A5C.6	V:16929142-16930039	WT-20C	Neuro-20C	OK	71.7242	38.6015	-0.893804	4.26303	2.01676e-05	0.00244779	yes	0.538194
F52D10.3	F52D10.3	ftt-2	X:11603639-11605354	WT-20C	Neuro-20C	OK	260.783	140.689	-0.890346	4.30881	1.64138e-05	0.00200774	yes	0.539487
Y17G7A.1	Y17G7A.1	hmg-12	II:11916447-11935280	WT-20C	Neuro-20C	OK	413.015	222.93	-0.889604	3.94932	7.83729e-05	0.00786593	yes	0.539762
W02H5.8	W02H5.8	W02H5.8	V:2646953-2652655	WT-20C	Neuro-20C	OK	9.61066	5.19517	-0.887464	3.58428	0.000338003	0.0265935	yes	0.540563
Y39G8B.1	Y39G8B.1	Y39G8B.1	II:13970508-13972872	WT-20C	Neuro-20C	OK	36.1346	19.5544	-0.885888	3.53675	0.000405089	0.0309389	yes	0.541154
T02H6.11	T02H6.11	T02H6.11	II:700480-701144	WT-20C	Neuro-20C	OK	763.545	413.362	-0.885308	3.66154	0.000250703	0.0211921	yes	0.541372
C24F3.6	C24F3.6	col-124	IV:10214961-10219286	WT-20C	Neuro-20C	OK	341.925	186.348	-0.875683	4.07801	4.54222e-05	0.00507983	yes	0.544997
F32D1.7	F32D1.7	F32D1.7	V:4374959-4376165	WT-20C	Neuro-20C	OK	222.099	121.114	-0.87483	4.22892	2.34816e-05	0.0028065	yes	0.545315
F46F2.3	F46F2.3	F46F2.3	X:15259513-15260221	WT-20C	Neuro-20C	OK	140.611	76.8996	-0.870664	4.07272	4.6468e-05	0.00515993	yes	0.546896
Y43F8C.8	Y43F8C.8	Y43F8C.8	V:19644208-19645728	WT-20C	Neuro-20C	OK	37.0435	20.2868	-0.868682	3.52278	0.000427038	0.0323002	yes	0.547648
Y22D7AL.10	Y22D7AL.10	Y22D7AL.10	III:1617143-1618945	WT-20C	Neuro-20C	OK	510.194	279.746	-0.866926	3.50723	0.000452798	0.0337593	yes	0.548313
Y55F3AM.4	Y55F3AM.4	atg-3	IV:1010491-1012502	WT-20C	Neuro-20C	OK	64.5894	35.5437	-0.861705	4.1517	3.30011e-05	0.00382739	yes	0.550302
T19H12.2	T19H12.2	T19H12.2	V:4890414-4891408	WT-20C	Neuro-20C	OK	676.959	372.792	-0.860696	3.92037	8.84124e-05	0.00870612	yes	0.550686
Y24D9A.4	Y24D9A.4	rpl-7A	IV:4389127-4390624	WT-20C	Neuro-20C	OK	1405.53	774.268	-0.860205	3.4322	0.000598696	0.0426081	yes	0.550873
VF13D12L.1	VF13D12L.1	VF13D12L.1	II:11696106-11705297	WT-20C	Neuro-20C	OK	73.6588	41.0103	-0.844871	3.69933	0.000216165	0.0186989	yes	0.55676
Y22D7AL.7	Y22D7AL.7	Y22D7AL.7	III:1576744-1580849	WT-20C	Neuro-20C	OK	16.049	8.99002	-0.836084	3.4617	0.000536779	0.038909	yes	0.560161
Y39B6A.1	Y39B6A.1	Y39B6A.1	V:19200983-19203580	WT-20C	Neuro-20C	OK	77.0069	43.2337	-0.832834	3.78043	0.00015656	0.0143348	yes	0.561426
F55D10.2	F55D10.2	rpl-25.1	X:4715146-4715772	WT-20C	Neuro-20C	OK	282.504	158.791	-0.831144	3.99505	6.46796e-05	0.00680543	yes	0.562084
C41H7.6	C41H7.6	C41H7.6	II:3000827-3002414	WT-20C	Neuro-20C	OK	42.7447	24.0636	-0.828893	3.82654	0.000129956	0.012184	yes	0.562961
R06C1.4	R06C1.4	R06C1.4	I:11930715-11931750	WT-20C	Neuro-20C	OK	292.238	165.014	-0.82456	3.96199	7.43282e-05	0.00760983	yes	0.564656
ZK1193.1	ZK1193.1	col-19	X:421707-422777	WT-20C	Neuro-20C	OK	398.063	225.966	-0.816892	3.66047	0.000251755	0.0211921	yes	0.567664
T27C4.4	T27C4.4	lin-40	V:3704981-3715956	WT-20C	Neuro-20C	OK	34.3065	19.4879	-0.815898	3.54867	0.000387183	0.0297163	yes	0.568053
R09B3.2	R09B3.2	R09B3.2	I:11909346-11910095	WT-20C	Neuro-20C	OK	1141.73	650.28	-0.812084	3.68948	0.000224714	0.0193316	yes	0.569557
T28D9.10	T28D9.10	snr-3	II:6485644-6489735	WT-20C	Neuro-20C	OK	334.737	191.904	-0.802642	3.77194	0.000161982	0.0146599	yes	0.573298
Y55F3AR.2	Y55F3AR.2	Y55F3AR.2	IV:1094549-1096558	WT-20C	Neuro-20C	OK	49.3278	28.2811	-0.802563	3.50422	0.000457953	0.0339819	yes	0.57333
Y63D3A.7	Y63D3A.7	Y63D3A.7	I:14113623-14114079	WT-20C	Neuro-20C	OK	203.058	116.459	-0.802074	3.607	0.000309755	0.0249992	yes	0.573526
Y39G10AR.20	Y39G10AR.20	Y39G10AR.20	I:2312497-2313081	WT-20C	Neuro-20C	OK	80.6335	46.703	-0.787865	3.50066	0.0004641	0.0342755	yes	0.579201
W03C9.5	W03C9.5	W03C9.5	II:11966981-11967469	WT-20C	Neuro-20C	OK	156.448	91.178	-0.778924	3.47767	0.000505787	0.0370052	yes	0.582801
F15D3.7	F15D3.7	F15D3.7	I:11578629-11579603	WT-20C	Neuro-20C	OK	170.104	99.3794	-0.775398	3.64383	0.000268609	0.0222519	yes	0.584227
F47G4.7	F47G4.7	smd-1	I:14048072-14050991	WT-20C	Neuro-20C	OK	65.5069	38.3318	-0.773106	3.57356	0.000352157	0.0272957	yes	0.585157
F45H10.3	F45H10.3	F45H10.3	II:13493110-13494830	WT-20C	Neuro-20C	OK	279.121	167.058	-0.740543	3.49398	0.000475878	0.0349803	yes	0.598515
C28C12.2	C28C12.2	mesp-1	IV:8499305-8500092	WT-20C	Neuro-20C	OK	543.939	325.673	-0.740018	3.44008	0.00058154	0.0417669	yes	0.598731
Y45G12B.2	Y45G12B.2	Y45G12B.2	V:2694765-2698863	WT-20C	Neuro-20C	OK	43.0959	26.1365	-0.721484	3.43272	0.000597553	0.0426081	yes	0.606473
Y48B6A.1	Y48B6A.1	Y48B6A.1	II:14150973-14154298	WT-20C	Neuro-20C	OK	52.8524	32.9304	-0.682548	3.42099	0.000623926	0.0442027	yes	0.623063
C42D4.1	C42D4.1	C42D4.1	IV:7189178-7190319	WT-20C	Neuro-20C	OK	193.422	322.458	0.737361	-3.5892	0.0003317	0.0262508	yes	1.66712
K01D12.11	K01D12.11	cdr-4	V:12407344-12408573	WT-20C	Neuro-20C	OK	32.4159	54.3111	0.744544	-3.38358	0.000715481	0.0497879	yes	1.67545
C44E4.7	C44E4.7	C44E4.7	I:4623460-4629468	WT-20C	Neuro-20C	OK	5.62903	9.62919	0.77453	-3.52118	0.000429628	0.0323399	yes	1.71063
Y43C5A.2	Y43C5A.2	Y43C5A.2	IV:10269858-10272676	WT-20C	Neuro-20C	OK	47.8791	82.4079	0.783385	-3.85094	0.000117664	0.0111653	yes	1.72117
C17H12.8	C17H12.8	C17H12.8	IV:6818594-6820632	WT-20C	Neuro-20C	OK	36.6362	65.142	0.83032	-3.89797	9.70007e-05	0.00937494	yes	1.77808
B0285.9	B0285.9	ckb-2	III:4367803-4370132	WT-20C	Neuro-20C	OK	22.9725	41.0225	0.836507	-3.9548	7.65979e-05	0.00773737	yes	1.78572
F28D1.5	F28D1.5	thn-2	IV:12383143-12383983	WT-20C	Neuro-20C	OK	34.6573	62.078	0.840922	-3.87455	0.000106823	0.0102609	yes	1.7912
C52E4.1	C52E4.1	cpr-1	V:11975495-11976740	WT-20C	Neuro-20C	OK	436.341	798.949	0.872648	-3.57889	0.000345054	0.0268782	yes	1.83102
F31C3.10	F31C3.10	rrn-3.56	I:15060287-15061148	WT-20C	Neuro-20C	OK	52.8582	96.8279	0.873294	-4.24133	2.22198e-05	0.00267612	yes	1.83184
Y41C4A.11	Y41C4A.11	Y41C4A.11	III:11719799-11723502	WT-20C	Neuro-20C	OK	7.69979	14.9682	0.959013	-3.74526	0.000180205	0.0162153	yes	1.94398
F43C11.7	F43C11.7	F43C11.7	II:2335937-2337699	WT-20C	Neuro-20C	OK	8.95847	17.6083	0.974934	-3.66662	0.000245779	0.0209139	yes	1.96555
T08A9.12	T08A9.12	spp-2	X:7315948-7316727	WT-20C	Neuro-20C	OK	91.2483	182.61	1.0009	-4.61845	3.86622e-06	0.000555352	yes	2.00124
B0365.6	B0365.6	clec-41	V:13134925-13138071	WT-20C	Neuro-20C	OK	28.8584	59.8951	1.05345	-4.70081	2.59127e-06	0.000386395	yes	2.07548
F55G11.4	F55G11.4	F55G11.4	IV:12973611-12975573	WT-20C	Neuro-20C	OK	11.1481	23.5271	1.07753	-4.42203	9.77786e-06	0.00125485	yes	2.11041
C14C6.5	C14C6.5	C14C6.5	V:536628-537419	WT-20C	Neuro-20C	OK	65.5922	148.666	1.18048	-5.58772	2.30067e-08	5.41554e-06	yes	2.26652
F10G2.3	F10G2.3	clec-7	V:7328378-7330064	WT-20C	Neuro-20C	OK	4.67015	10.61	1.18389	-4.41511	1.00959e-05	0.00128514	yes	2.27188
T10D4.6	T10D4.6	T10D4.6	II:3119333-3123187	WT-20C	Neuro-20C	OK	13.5859	31.2839	1.20332	-5.81733	5.97962e-09	1.67184e-06	yes	2.30267
Y37H2A.14	Y37H2A.14	Y37H2A.14	V:18142820-18144693	WT-20C	Neuro-20C	OK	5.60246	13.1546	1.23143	-4.09424	4.23555e-05	0.0048055	yes	2.348
F21C10.8	F21C10.8	pqn-31	V:9109580-9110997	WT-20C	Neuro-20C	OK	4.674	11.1522	1.25459	-4.37583	1.20971e-05	0.00151524	yes	2.38601
F53A9.8	F53A9.8	F53A9.8	X:8718505-8718922	WT-20C	Neuro-20C	OK	14.9627	36.183	1.27394	-3.99737	6.40499e-05	0.00680543	yes	2.41821
ZK596.1	ZK596.1	ZK596.1	IV:10900350-10901362	WT-20C	Neuro-20C	OK	9.13639	22.1455	1.27732	-4.65514	3.23764e-06	0.000473861	yes	2.42388
F55H2.4	F55H2.4	F55H2.4	III:9504679-9506997	WT-20C	Neuro-20C	OK	6.74401	17.2787	1.35732	-5.80732	6.34801e-09	1.73245e-06	yes	2.56208
F49E11.10	F49E11.10	scl-2	IV:13057653-13059068	WT-20C	Neuro-20C	OK	16.3107	42.0659	1.36683	-5.64758	1.62724e-08	3.91965e-06	yes	2.57904
F21F8.4	F21F8.4	F21F8.4	V:8269233-8272038	WT-20C	Neuro-20C	OK	18.2841	48.8819	1.41871	-6.36334	1.97409e-10	7.92521e-08	yes	2.67346
T26H5.9	T26H5.9	T26H5.9	V:15444891-15445354	WT-20C	Neuro-20C	OK	13.4417	40.703	1.59842	-4.01882	5.84893e-05	0.00627238	yes	3.02811
F09E10.11	F09E10.11	tts-1	X:1504125-1504836	WT-20C	Neuro-20C	OK	127.901	401.783	1.65139	-7.43133	1.0747e-13	8.01263e-11	yes	3.14136
F17E9.11	F17E9.11	lys-10	IV:8332812-8333546	WT-20C	Neuro-20C	OK	2.02968	6.38543	1.65353	-3.84747	0.000119343	0.0112563	yes	3.14603
C02A12.4	C02A12.4	lys-7	V:3481415-3482599	WT-20C	Neuro-20C	OK	147.37	498.405	1.75787	-8.16351	2.22045e-16	2.67427e-13	yes	3.382
K12G11.3	K12G11.3	sodh-1	V:11888216-11889631	WT-20C	Neuro-20C	OK	16.8829	58.1187	1.78344	-8.18598	2.22045e-16	2.67427e-13	yes	3.44246
ZK1251.2	ZK1251.2	ins-7	IV:9681993-9682965	WT-20C	Neuro-20C	OK	3.08981	10.861	1.81357	-3.99465	6.47909e-05	0.00680543	yes	3.5151
C28C12.4	C28C12.4	C28C12.4	IV:8487483-8488411	WT-20C	Neuro-20C	OK	1.32555	5.89798	2.15363	-4.75334	2.00081e-06	0.000304143	yes	4.44946
F28G4.1	F28G4.1	cyp-37B1	V:16278170-16280594	WT-20C	Neuro-20C	OK	0.321179	1.52386	2.24628	-4.10169	4.10147e-05	0.00468735	yes	4.74458
F01G10.3	F01G10.3	ech-9	IV:10233297-10235307	WT-20C	Neuro-20C	OK	0.430712	2.04722	2.24887	-4.5675	4.93565e-06	0.000683872	yes	4.75311
F49E12.2	F49E12.2	dod-23	II:8398102-8399109	WT-20C	Neuro-20C	OK	139.286	769.51	2.46589	-9.0076	0	0	yes	5.52468
W07A12.6	W07A12.6	oac-54	II:9158046-9159813	WT-20C	Neuro-20C	OK	0.849977	5.11527	2.58932	-6.29265	3.12084e-10	1.16341e-07	yes	6.01813
F46C5.1	F46C5.1	F46C5.1	II:8820108-8821143	WT-20C	Neuro-20C	OK	0.506197	3.43903	2.76423	-4.2247	2.39259e-05	0.00283794	yes	6.79386
T05E12.3	T05E12.3	T05E12.3	V:17076840-17077954	WT-20C	Neuro-20C	OK	8.04874	66.9046	3.05527	-11.6021	0	0	yes	8.31243
C50F7.5	C50F7.5	C50F7.5	IV:7726706-7727939	WT-20C	Neuro-20C	OK	1.65499	15.75	3.25046	-8.55944	0	0	yes	9.51667
W03G1.4	W03G1.4	W03G1.4	IV:506731-519456	WT-20C	Neuro-20C	OK	0.755888	14.1379	4.22526	-5.00762	5.51085e-07	9.80493e-05	yes	18.7037
