# Supplementary material for: A PQM-1-Mediated Response Triggers Transcellular Chaperone Signaling and Regulates Organismal Proteostasis
Source: Cell Rep. 2018 Jun 26;23(13):3905–19. doi: 10.1016/j.celrep.2018.05.093 (PMC6045774; doi:10.1016/j.celrep.2018.05.093)
Supplement: Table S2. Genes Upregulated >1.5-Fold in C. elegans Overexpressing HSP-90::GFP in the Neurons (HSP-90::GFPneuro), Related to Figures 2 and S1 — Pseudogenes are indicated in red. Y = Yes; N = No [file mmc3.xlsx]

## Sheet: Table S2
Trancript ID	Gene name	ENSEMBL name	Fold change	P-value	pqm-1 motif*	pqm-1 ChIP**	SignalIP 4.0	extracellular (WoLF PSORT)	Gene Ontology
C42D4.1	C42D4.1	WBGene00016594	1.62194	0.0003317	Y	Y	Y	Y	no GO term
K01D12.11	cdr-4	WBGene00010470	1.67602	0.000715481	Y	N	N	N	GO:0008340 determination of adult lifespan GO:0030968 endoplasmic reticulum unfolded protein response GO:0045087 innate immune response GO:1990170 stress response to cadmium ion
C44E4.7	C44E4.8	WBGene00016656	1.68035	0.000429628					pseudogene
Y43C5A.2	Y43C5A.2	WBGene00012782	1.69044	0.000117664	Y	Y	Y	N	no GO term
C17H12.8	C17H12.8	WBGene00015933	1.77069	9.70007e-05	Y	Y	Y	N	GO:0045087 innate immune response GO:0050829 defense response to Gram-negative bacterium
B0285.9	ckb-2	WBGene00000512	1.74058	7.65979e-05	Y	N	N	N	GO:0006629 lipid metabolic process GO:0006656 phosphatidylcholine biosynthetic process GO:0006657 CDP-choline pathway GO:0008654 phospholipid biosynthetic process GO:0016310 phosphorylation GO:0030968 endoplasmic reticulum unfolded protein response
F28D1.5	thn-2	WBGene00009215	1.73107	0.000106823	Y	N	Y	Y	GO:0050829 defense response to Gram-negative bacterium
C52E4.1	cpr-1	WBGene00000781	1.75581	0.000345054	Y	Y	Y	Y	GO:0006508 proteolysis GO:0008340 determination of adult lifespan GO:0009792 embryo development ending in birth or egg hatching
F31C3.10	rrn-3.56	WBGene00004677	1.7319	2.22198e-05					pseudogene
Y41C4A.11	Y41C4A.11	WBGene00012757	1.92072	0.000180205	N	N	N	N	GO:0006886 intracellular protein transport; GO:0006888 ER to Golgi vesicle-mediated transport; GO:0006890 retrograde vesicle-mediated transport, Golgi to ER; GO:0006891 intra-Golgi vesicle-mediated transport; GO:0030968 endoplasmic reticulum unfolded prot
F43C11.7	F43C11.7	WBGene00018384	1.93269	0.000245779	Y	Y	N	N	GO:0050830 defence response to gram-positive bacterium
T08A9.12	spp-2	WBGene00004987	1.97148	3.86622e-06	Y	Y	Y	Y	GO:0050830 defence response to gram-positive bacterium
B0365.6	clec-41	WBGene00007153	2.03153	2.59127e-06	Y	Y	Y	N	GO:0040011 locomotion GO:0045087 innate immune response
F55G11.4	F55G11.5	WBGene00010124	2.07799	9.77786e-06	Y	Y	N	Y	GO:0050829 defense response to Gram-negative bacterium
C14C6.5	C14C6.6	WBGene00015759	2.18511	2.30067e-08	Y	N	Y	Y	GO:0045087 innate immune response
F10G2.3	clec-7	WBGene00017364	2.17739	1.00959e-05	Y	N	Y	Y	GO:0050830 defense response to Gram-positive bacterium
T10D4.6	T10D4.6	WBGene00020408	2.21317	5.97962e-09	N	N	N	N	no GO term
Y37H2A.14	Y37H2A.14	WBGene00045416	2.36738	4.23555e-05	Y	N	N	N	GO:0016020 membrane; GO:0016021 integral component of membrane
F21C10.8	pqn-31	WBGene00004119	2.34759	1.20971e-05	N	N	Y	Y	no GO term
F53A9.8	F53A9.8	WBGene00018731	2.38555	6.40499e-05	Y	N	N	Y	GO:0050830 defense response to Gram-positive bacterium
ZK596.1	ZK596.1	WBGene00014006	2.34297	3.23764e-06	Y	N	Y	Y	no GO term
F55H2.4	F55H2.4	WBGene00003067	2.19218	6.34801e-09					pseudogene; GO:0000003 reproduction; GO:0002119 nematode larval development; GO:0009792 embryo development ending in birth or egg hatching; GO:0035046 pronuclear migration
F49E11.10	scl-2	WBGene00009895	2.48995	1.62724e-08	N	Y	Y	Y	no GO term
F21F8.4	asp-12	WBGene00017678	2.54641	1.97409e-10	Y	Y	Y	N	GO:0006508 proteolysis; GO:0030163 protein catabolic process; GO:0045087 innate immune response
T26H5.9	T26H5.9	WBGene00044206	3.0668	5.84893e-05	Y	N	N	Y	no GO term
F09E10.11	tts-1	WBGene00006650	3.14036	1.0747e-13					pseudogene
F17E9.11	lys-10	WBGene00003099	3.07946	0.000119343	Y	N	Y	Y	GO:0005975 carbohydrate metabolic process
C02A12.4	lys-7	WBGene00003096	3.31321	2.22045e-16	Y	Y	Y	N	GO:0005975 carbohydrate metabolic process; GO:0006952 defense response; GO:0008340 determination of adult lifespan; GO:0045087 innate immune response; GO:0050829 defense response to Gram-negative bacterium; GO:0050830 defense response to Gram-positive bacterium
K12G11.3	sodh-1	WBGene00010790	3.39881	2.22045e-16	Y	Y	N	N	GO:0006067 ethanol metabolic process GO:0006116 NADH oxidation GO:0008340 determination of adult lifespan GO:0055114 oxidation-reduction process
ZK1251.2	ins-7	WBGene00010790	3.47477	6.47909e-05	N	Y	Y	Y	GO:0008340 determination of adult lifespan; GO:0008355 olfactory learning;
C28C12.4	C28C12.4	WBGene00016180	4.31303	2.00081e-06	N	N	Y	Y	GO:0009792 embryo development ending in birth or egg hatching
F28G4.1	cyp-37b1	WBGene00009226	4.86487	4.10147e-05	Y	Y	N	N	GO:0050830 defense response to Gram-positive bacterium; GO:0055114 oxidation-reduction process
F01G10.3	ech-9	WBGene00001158	4.53666	4.93565e-06	Y	Y	N	N	GO:0006631 fatty acid metabolic process; GO:0006635 fatty acid beta-oxidation; GO:0055114 oxidation-reduction process
F49E12.2	dod-23	WBGene00009898	5.36302	0	Y	N	Y	N	GO:0008340 determination of adult lifespan
W07A12.6	oac-54	WBGene00012323	5.58799	3.12084e-10	Y	N	N	N	GO:0018991 oviposition
F46C5.1	F46C5.1	WBGene00009778	6.83366	2.39259e-05	N	N	Y	Y	GO:0016020 membrane; GO:0016021 integral component of membrane
T05E12.3	T05E12.3	WBGene00011486	8.04939	0	Y	N	Y	Y	GO:0051260 protein homooligomerization
C50F7.5	C50F7.5	WBGene00016845	9.49927	0	Y	Y	Y	Y	no GO term
W03G1.4	W03G1.4	WBGene00043538	17.8727	5.51085e-07					pseudogene
Table S2. Genes up-regulated > 1.5-fold in C. elegans overexpressing HSP-90::GFP in the neurons.
* pqm-1 motif identified via HOMER analysis; ** pqm-1 binding site identified in ChIP-Seq (Niu et al., 2011).
